# Supplementary material for: Aortic root movement correlation with the function of the left ventricle
Source: Sci Rep. 2021 Feb 24;11:4473. doi: 10.1038/s41598-021-83278-x (PMC7904934; doi:10.1038/s41598-021-83278-x)
Supplement: Supplementary file 2 — Supplementary Data S2. [file 41598_2021_83278_MOESM2_ESM.xls]

## Sheet: Patients information
Karwat, P., Klimonda, Z., Styczyński, G., Szmigielski, C., Litniewski, J., Aortic root movement correlation with the function of the left ventricle, Scientific Reports
patient ID	sex (1-male; 2-female;)	age	BW	BH	BSA	SBP	DBP	SBP-DBP	HR
1	2	39	63	167	1.71	115	80	35	57
2	2	53	72	165	1.82	139	76	63	63
3	1	43	85	182	2.06	130	83	47	73
4	2	40	54	161	1.55	143	82	61	60
5	2	43	60	164	1.65	113	88	25	71
6	2	35	70	172	1.83	117	69	48	64
7	1	34	88	173	2.02	126	72	54	62
8	2	24	65	170	1.75	112	68	44	60
9	1	44	65	168	1.74	116	81	35	68
10	2	52	67	172	1.79	128	76	52	81
11	1	53	80	182	2.01	139	84	55	66
12	2	53	89	171	1.93	134	86	48	72
13	2	44	59	162	1.63	117	75	42	71
14	1	31	82	175	2	126	86	40	52
15	1	64	79	186	2.03	140	86	54	65
16	1	55	97	175	2.17	139	88	51	72
17	1	50	71	175	1.86	121	76	45	61
18	2	41	64	164	1.71	120	80	40	76
19	1	38	70	177	1.86	126	69	57	49
20	2	44	50	164	1.51	107	70	37	74
21	2	31	85	175	2.03	120	70	50	56
22	2	30	51	164	1.52	108	68	40	69
23	1	31	72	175	1.87	122	77	45	53
24	2	32	71	183	1.9	119	66	53	71
25	1	29	92	176	2.12	122	78	44	56
26	1	46	77	172	1.92	118	74	44	56
27	2	63	59	158	1.61	113	74	39	66
28	1	65	88	184	2.12	132	82	50	63
29	1	46	92	182	2.16	115	72	43	59
30	1	24	75	177	1.92	129	78	51	61
31	1	29	71	175	1.86	128	87	41	77
32	2	30	69	164	1.77	107	69	38	62
33	2	47	78	168	1.91	108	71	37	64
34	1	49	110	182	2.36	140	83	57	68
35	2	23	55	163	1.58	115	69	46	70
36	1	52	94	183	2.16	118	74	44	55
37	1	55	102	184	2.28	112	83	29	63
38	2	45	60	163	1.65	114	69	45	70
39	1	29	95	180	2.18	124	78	46	62
40	2	40	64	170	1.74	125	82	43	53
41	1	44	73	189	1.96	129	84	45	48
42	2	45	63	164	1.69	129	86	43	53
43	2	57	63	162	1.68	124	68	56	43
44	1	48	75	182	1.95	123	85	38	65
45	1	43	95	175	2.15	136	87	49	89
46	1	46	72	176	1.88	98	68	30	48
47	1	52	85	177	2.02	122	85	37	78
48	2	52	74	175	1.9	121	78	43	66
49	2	69	75	160	1.83	139	84	55	82
50	1	35	72	177	1.88	120	72	48	66
51	2	64	57	157	1.58	121	75	46	59
52	1	35	64	176	1.77	116	77	39	55
53	2	62	60	170	1.68	101	67	34	60
54	1	52	107	173	2.27	138	80	58	84
55	2	49	70	173	1.83	115	75	40	66
56	2	39	52	162	1.53	128	83	45	57
57	1	34	77	177	1.95	119	75	44	43
58	2	50	57	164	1.61	103	71	32	62
59	2	41	66	168	1.75	115	78	37	66
60	1	25	59	177	1.7	121	74	47	57
61	2	61	65	167	1.74	111	70	41	51
62	1	39	92	183	2.16	119	76	43	67
63	2	70	58	160	1.61	140	82	58	63
64	2	66	68	167	1.78	119	75	44	68
65	1	66	67	169	1.77	132	74	58	62
66	2	65	63	165	1.7	137	66	71	86
67	1	28	92	182	2.16	128	68	60	67
68	1	65	80	176	1.98	122	76	46	69
69	1	44	97	183	2.22	134	90	44	70
70	2	42	65	171	1.76	126	81	45	68
71	2	58	62	164	1.68	93	62	31	58
72	2	64	72	160	1.79	124	75	49	62
73	2	30	66	170	1.77	120	80	40	67
74	1	30	86	182	2.09	120	70	50	65
75	2	30	84	170	1.99	120	80	40	79
76	1	64	80	172	1.93	139	85	54	62
77	1	47	68	159	1.73	114	70	44	77
78	1	25	77	177	1.94	123	79	44	73
79	1	43	85	184	2.08	137	81	56	67
80	1	64	71	176	1.86	122	80	42	57
81	2	37	85	167	1.99	134	78	56	71
82	2	64	67	164	1.75	118	64	54	69
83	2	53	85	172	2.02	121	77	44	59
84	2	53	75	170	1.88	130	78	52	75
85	1	61	100	188	2.29	122	84	38	79
86	2	48	86	165	1.96	116	70	46	74
87	2	63	62	163	1.68	116	76	40	64
88	2	27	60	164	1.65	118	73	45	58
89	1	50	100	186	2.27	125	81	44	53
90	2	48	61	164	1.67	140	89	51	69
91	1	56	70	174	1.84	131	74	57	59
92	2	36	57	172	1.65	107	72	35	53
93	2	44	67	165	1.76	128	78	50	66
94	2	56	85	160	1.94	115	71	44	77
95	2	48	57	158	1.58	111	70	41	71
96	2	59	67	168	1.77	137	76	61	77
97	2	56	75	172	1.89	123	80	43	74
98	2	51	55	160	1.56	106	64	42	65
99	2	60	100	160	2.11	138	74	64	62
100	1	64	87	182	2.1	140	88	52	58
101	2	50	71	167	1.81	113	75	38	68

## Sheet: Established clinical parameters
Karwat, P., Klimonda, Z., Styczyński, G., Szmigielski, C., Litniewski, J., Aortic root movement correlation with the function of the left ventricle, Scientific Reports
patient ID	SV	CO	S med.	E	A	E/A	E`lat	E`med.	E` mean	E/E`
1	72	4.21	0.07	0.88	0.65	1.35385	0.16	0.09	0.125	7.04
2	85	5.88	0.08	0.97	0.82	1.18293	0.12	0.09	0.105	9.2381
3	98	7.82	0.09	0.74	0.61		0.15	0.1	0.125	5.92
4	77	4.42	0.1	1.05	0.67	1.56716	0.18	0.1	0.14	7.5
5	49	3.12	0.08	0.82	0.5	1.64	0.15	0.11	0.13	6.30769
6	87	6.01	0.09	0.95	0.61	1.55738	0.17	0.12	0.145	6.55172
7	67	4.13	0.07	0.81	0.57	1.42105	0.14	0.11	0.125	6.48
8	78	4.87	0.1	0.99	0.5	1.98	0.23	0.14	0.185	5.35135
9	66	4.57	0.1	0.5	0.42	1.19048	0.13	0.07	0.1	5
10	86	7.29	0.1	0.76	1	0.76	0.12	0.09	0.105	7.2381
11	111	8.79	0.08	0.71	0.61	1.16393	0.12	0.11	0.115	6.17391
12	89	7.56	0.1	0.99	0.75	1.32	0.16	0.09	0.125	7.92
13	81	6.13	0.09	0.97	0.68	1.42647	0.17	0.12	0.145	6.68966
14	95	5	0.09	0.91	0.53	1.71698	0.17	0.11	0.14	6.5
15	79	5.42	0.11	0.84	0.65	1.29231	0.13	0.1	0.115	7.30435
16	112	8.75	0.12	0.8	0.8	1	0.11	0.09	0.1	8
17	80	5.15	0.1	0.82	0.78	1.05128	0.13	0.1	0.115	7.13043
18	54	4.26	0.07	0.79	0.49	1.61224	0.12	0.1	0.11	7.18182
19	96	4.42	0.07	0.77	0.51	1.5098	0.15	0.09	0.12	6.41667
20	49	3.83		0.61	0.41	1.4878
21	86	5	0.09	0.89	0.55	1.61818	0.14	0.12	0.13	6.84615
22	62	4.68	0.09	0.83	0.6	1.38333	0.19	0.14	0.165	5.0303
23	69	3.77	0.07	0.53	0.41	1.29268	0.12	0.1	0.11	4.81818
24	81	5.26	0.07	0.88	0.55	1.6	0.2	0.11	0.155	5.67742
25	95	6.69	0.08	1	0.39	2.5641	0.2	0.14	0.17	5.88235
26	85	4.8	0.09	0.8	0.5	1.6	0.17	0.11	0.14	5.71429
27	60	4.03	0.08	0.64	0.59	1.08475	0.14	0.08	0.11	5.81818
28	80	5.44	0.09	0.61	0.96	0.635417	0.1	0.07	0.085	7.17647
29	68	4.1	0.08	0.78	0.53	1.4717	0.14	0.12	0.13	6
30	79	5.25	0.1	1.02	0.44	2.31818	0.2	0.15	0.175	5.82857
31	77	5.92	0.1	0.97	0.62	1.56452	0.19	0.12	0.155	6.25806
32	61	3.97	0.08	0.92	0.48	1.91667	0.17	0.13	0.15	6.13333
33	64	4.18	0.08	0.91	0.73	1.24658	0.15	0.11	0.13	7
34	112	8.2	0.08	0.84	0.77	1.09091	0.12	0.07	0.095	8.84211
35	56	4.77	0.09	0.74	0.51	1.45098	0.18	0.15	0.165	4.48485
36	77	4.05	0.07	0.77	0.47	1.6383	0.1	0.08	0.09	8.55556
37	94	6.01	0.08	0.56	0.52	1.07692	0.08	0.06	0.07	8
38	64	4.54	0.08	0.81	0.58	1.39655	0.16	0.1	0.13	6.23077
39	67	4.58	0.09	0.5	0.42	1.19048	0.13	0.09	0.11	4.54545
40	83	4.28	0.07	1.06	0.54	1.96296	0.17	0.13	0.15	7.06667
41	74	4	0.08	0.7	0.54	1.2963	0.14	0.1	0.12	5.83333
42	75	4.11	0.1	0.98	0.72	1.36111	0.15	0.11	0.13	7.53846
43	73	3.71	0.07	0.81	0.57	1.42105	0.13	0.08	0.105	7.71429
44	84	5.91	0.11	0.81	0.54	1.5	0.16	0.1	0.13	6.23077
45				0.74	0.81	0.91358	0.12	0.06	0.09	8.22222
46	80	4.64	0.08	0.53	0.39	1.35897	0.12	0.09	0.105	5.04762
47	55	4.27	0.07	0.44	0.67		0.07	0.05	0.06	7.33333
48	70	4.72	0.08	0.88	0.65	1.35385	0.13	0.09	0.11	8
49	55	4.57	0.07	0.76	0.87	0.873563	0.09	0.06	0.075	10.1333
50	86	5.81	0.08	0.78	0.55	1.41818	0.17	0.11	0.14	5.57143
51			0.06	0.85	0.69	1.23188	0.09	0.06	0.075	11.3333
52	60	3.61	0.09	0.97	0.5	1.94	0.16	0.14	0.15	6.46667
53	67	4.39	0.05	0.68	0.46	1.47826	0.1	0.06	0.08	8.5
54	106	9.12	0.11	0.8	0.81	0.987654	0.1	0.08	0.09	8.88889
55	63	4.55	0.07	0.91	0.57	1.59649	0.14	0.11	0.125	7.28
56	60	3.78	0.09	0.83	0.45	1.84444	0.19	0.1	0.145	5.72414
57	108	5.15	0.06	0.84	0.53	1.58491	0.14	0.08	0.11	7.63636
58	47	2.83	0.08	0.84	0.53	1.58491	0.13	0.11	0.12	7
59	65	5.17	0.07	0.87	0.63	1.38095	0.18	0.12	0.15	5.8
60	77	5.17	0.1	0.84	0.41	2.04878	0.18	0.14	0.16	5.25
61	74	4.06	0.08	0.88	0.73	1.20548	0.14	0.09	0.115	7.65217
62	79	5.63	0.09	0.63	0.5	1.26	0.11	0.11	0.11	5.72727
63	58	4.08	0.06	0.67	0.86	0.77907	0.09	0.07	0.08	8.375
64	71	5.17	0.11	0.51	0.64	0.796875	0.12	0.08	0.1	5.1
65	72	4.78	0.09	1.05	0.88	1.19318	0.11	0.08	0.095	11.0526
66			0.09	0.93	0.99	0.939394	0.12	0.08	0.1	9.3
67	99	7.07	0.09	0.94	0.63	1.49206	0.21	0.13	0.17	5.52941
68	71	5.37	0.08	0.82	0.78	1.05128	0.07	0.06	0.065	12.6154
69	87	7.46	0.1	0.82	0.6	1.36667	0.15	0.11	0.13	6.30769
70	83	6.65	0.09	0.84	0.42	2	0.14	0.1	0.12	7
71	71	4.39	0.08	0.83	0.68	1.22059	0.11	0.08	0.095	8.73684
72	67	4.38	0.07	0.86	0.88	0.977273	0.09	0.07	0.08	10.75
73	59	4.25	0.09	0.71	0.51	1.39216	0.16	0.11	0.135	5.25926
74	76	5.46	0.08	0.82	0.6	1.36667	0.18	0.12	0.15	5.46667
75	49	3.91	0.11	0.9	0.8	1.125	0.18	0.12	0.15	6
76	92	5.88	0.09	0.59	0.73	0.808219	0.09	0.06	0.075	7.86667
77	73	5.96	0.09	0.66	0.56	1.17857	0.15	0.11	0.13	5.07692
78			0.12	0.84	0.61	1.37705	0.23	0.16	0.195	4.30769
79	106	7.19	0.1	0.9	0.68	1.32353	0.15	0.12	0.135	6.66667
80	93	5.95	0.07	0.77	0.77	1	0.1	0.08	0.09	8.55556
81	84	6	0.09	0.95	0.69	1.37681	0.12	0.12	0.12	7.91667
82	64	4.48	0.06	0.68	0.68	1	0.11	0.09	0.1	6.8
83	103	6.11	0.09	1.15	0.71	1.61972	0.12	0.08	0.1	11.5
84	74	5.52	0.08	0.6	0.7	0.857143	0.12	0.07	0.095	6.31579
85	83	6.56	0.08	0.61	0.55	1.10909	0.09	0.08	0.085	7.17647
86	78	6.01	0.09	0.81	0.68	1.19118	0.14	0.09	0.115	7.04348
87	69	4.36	0.07	0.56	0.57	0.982456	0.1	0.08	0.09	6.22222
88	73	5.61	0.09	0.99	0.58	1.7069	0.19	0.15	0.17	5.82353
89	109	6.29	0.09	0.95	0.62	1.53226	0.15	0.08	0.115	8.26087
90	66	4.54	0.08	1	0.7	1.42857	0.16	0.13	0.145	6.89655
91	111	6.7	0.06	0.76	0.69	1.10145	0.13	0.08	0.105	7.2381
92	65	3.52	0.08	1.06	0.39	2.71795	0.18	0.13	0.155	6.83871
93	85	6	0.09	1	0.72	1.38889	0.17	0.09	0.13	7.69231
94	86	6.71	0.07	0.83	0.83	1	0.11	0.07	0.09	9.22222
95	61	4.38	0.09	0.79	0.67	1.1791	0.17	0.11	0.14	5.64286
96	77	6.47	0.09	0.67	0.76	0.881579	0.12	0.07	0.095	7.05263
97	64	5.01	0.07	0.78	0.68	1.14706	0.12	0.08	0.1	7.8
98	85	5.74	0.08	0.7	0.54	1.2963	0.13	0.11	0.12	5.83333
99	105	6.84	0.07	0.83	0.82	1.0122	0.11	0.07	0.09	9.22222
100	107	6.28	0.08	0.94	0.75	1.25333	0.13	0.1	0.115	8.17391
101			0.08	0.76	0.61	1.2459	0.12	0.09	0.105	7.2381

## Sheet: B-Mode information
Karwat, P., Klimonda, Z., Styczyński, G., Szmigielski, C., Litniewski, J., Aortic root movement correlation with the function of the left ventricle, Scientific Reports
patient ID	pixel resolution [mm/pix]	frame rate [1/s]
1	0.375587	62.8
2	0.375587	63.9
3	0.375587	62.8
4	0.375587	63.9
5	0.352113	58.9
6	0.375587	53
7	0.399061	62.8
8	0.328638	55.3
9	0.375587	62.8
10	0.375587	58.9
11	0.375587	62.8
12	0.375587	62.8
13	0.375587	55.3
14	0.375587	62.8
15	0.375587	62.8
16	0.399061	62.8
17	0.399061	62.8
18	0.375587	53
19	0.375587	55.3
20	0.305164	62.8
21	0.375587	55.3
22	0.352113	58.9
23	0.375587	62.8
24	0.375587	55.3
25	0.375587	62.8
26	0.399061	55.3
27	0.375587	53
28	0.399061	62.8
29	0.399061	62.8
30	0.375587	62.8
31	0.328638	62.8
32	0.328638	55.3
33	0.375587	53
34	0.422535	62.8
35	0.328638	55.3
36	0.399061	62.8
37	0.375587	62.8
38	0.352113	62.8
39	0.375587	62.8
40	0.352113	62.8
41	0.375587	55.3
42	0.375587	62.8
43	0.328638	62.8
44	0.375587	62.8
45	0.375587	55.3
46	0.375587	53
47	0.375587	62.8
48	0.375587	62.8
49	0.375587	62.8
50	0.375587	62.8
51	0.375587	48.8
52	0.375587	62.8
53	0.375587	62.8
54	0.399061	62.8
55	0.375587	53
56	0.328638	55.3
57	0.375587	58.9
58	0.328638	53
59	0.375587	59.8
60	0.328638	62.8
61	0.375587	62.8
62	0.375587	53
63	0.375587	58.9
64	0.375587	62.8
65	0.375587	62.8
66	0.375587	55.3
67	0.375587	62.8
68	0.399061	62.8
69	0.399061	62.8
70	0.375587	53
71	0.352113	62.8
72	0.375587	62.8
73	0.375587	62.8
74	0.375587	62.8
75	0.375587	62.8
76	0.375587	62.8
77	0.375587	55.3
78	0.399061	62.8
79	0.399061	62.8
80	0.375587	63.9
81	0.375587	62.8
82	0.375587	58.9
83	0.375587	62.8
84	0.375587	62.8
85	0.375587	62.8
86	0.375587	55.3
87	0.399061	63.9
88	0.328638	62.8
89	0.375587	62.8
90	0.375587	67.4
91	0.399061	62.8
92	0.305164	55.3
93	0.375587	55.3
94	0.399061	62.8
95	0.375587	55.3
96	0.375587	62.8
97	0.375587	63.9
98	0.375587	55.3
99	0.375587	62.8
100	0.399061	62.8
101	0.375587	48.2

## Sheet: Aortic root position
Karwat, P., Klimonda, Z., Styczyński, G., Szmigielski, C., Litniewski, J., Aortic root movement correlation with the function of the left ventricle, Scientific Reports
patient ID	frame no. 1 (horiz.)	frame no. 1 (vert.)	frame no. 2 (horiz.)	frame no. 2 (vert.)	frame no. 3 (horiz.)	frame no. 3 (vert.)	frame no. 4 (horiz.)	frame no. 4 (vert.)	frame no. 5 (horiz.)	frame no. 5 (vert.)	frame no. 6 (horiz.)	frame no. 6 (vert.)	frame no. 7 (horiz.)	frame no. 7 (vert.)	frame no. 8 (horiz.)	frame no. 8 (vert.)	frame no. 9 (horiz.)	frame no. 9 (vert.)	frame no. 10 (horiz.)	frame no. 10 (vert.)	frame no. 11 (horiz.)	frame no. 11 (vert.)	frame no. 12 (horiz.)	frame no. 12 (vert.)	frame no. 13 (horiz.)	frame no. 13 (vert.)	frame no. 14 (horiz.)	frame no. 14 (vert.)	frame no. 15 (horiz.)	frame no. 15 (vert.)	frame no. 16 (horiz.)	frame no. 16 (vert.)	frame no. 17 (horiz.)	frame no. 17 (vert.)	frame no. 18 (horiz.)	frame no. 18 (vert.)	frame no. 19 (horiz.)	frame no. 19 (vert.)	frame no. 20 (horiz.)	frame no. 20 (vert.)	frame no. 21 (horiz.)	frame no. 21 (vert.)	frame no. 22 (horiz.)	frame no. 22 (vert.)	frame no. 23 (horiz.)	frame no. 23 (vert.)	frame no. 24 (horiz.)	frame no. 24 (vert.)	frame no. 25 (horiz.)
1	0	0	-0.187793	-0.375587	-0.0938967	-0.657277	0.375587	-0.751174	0.28169	-0.187793	-0.56338	0	-1.59624	-0.0938967	-3.38028	-0.84507	-4.50704	-1.12676	-5.53991	-1.31455	-6.57277	-1.40845	-8.6385	-1.78404	-9.48357	-1.97183	-10.2347	-2.15962	-11.7371	-2.34742	-12.3005	-2.53521	-12.9577	-2.62911	-13.2394	-2.723	-13.2394	-3.09859	-12.8638	-3.38028	-13.0516	-3.28638	-13.3333	-3.28638	-13.8028	-3.19249	-13.7089	-3.19249	-13.1455
2	0	0	-0.187793	0	-0.657277	0.657277	-1.12676	0.751174	-2.9108	0.28169	-3.38028	-0.469484	-4.60094	-0.84507	-4.97653	-1.78404	-6.47887	-2.62911	-7.13615	-2.723	-7.60563	-2.8169	-9.38967	-3.19249	-10.0469	-3.38028	-10.7981	-3.47418	-11.4554	-3.56808	-12.3944	-3.75587	-12.8638	-3.84977	-13.1455	-3.94366	-13.1455	-4.03756	-13.1455	-4.03756	-13.8028	-3.94366	-13.8967	-3.75587	-14.0845	-3.75587	-14.0845	-3.75587	-13.0516
3	0	0	-0.375587	-0.187793	-1.03286	0.0938967	-0.657277	-0.375587	-2.34742	0.28169	-3.28638	0.657277	-4.50704	0.751174	-4.97653	0.28169	-6.10329	-0.56338	-6.57277	-1.03286	-7.13615	-1.50235	-9.10798	-2.53521	-9.76526	-3.19249	-10.7042	-3.56808	-11.5493	-3.94366	-12.77	-4.41315	-13.0516	-4.69484	-12.8638	-4.97653	-13.0516	-4.78873	-13.3333	-4.69484	-13.615	-4.69484	-13.9906	-4.88263	-13.615	-5.16432	-13.3333	-4.88263	-12.6761
4	0	0	-0.187793	0	-0.187793	0.0938967	0.375587	0	-1.03286	-0.469484	-2.15962	-1.03286	-2.9108	-1.78404	-4.41315	-3.19249	-5.44601	-3.56808	-6.10329	-3.75587	-6.76056	-3.94366	-8.82629	-4.41315	-9.48357	-4.69484	-10.1408	-4.88263	-11.2676	-5.25822	-11.6432	-5.25822	-11.831	-5.25822	-11.7371	-5.25822	-11.6432	-5.16432	-12.1127	-4.97653	-12.4883	-4.97653	-12.2066	-5.25822	-11.831	-5.07042	-11.0798	-4.69484	-9.38967
5	0	0	-0.440141	0.0880282	-0.704225	0.0880282	-0.704225	-0.264085	-0.704225	-0.616197	-1.14437	-0.792254	-3.25704	-1.14437	-4.22535	-1.40845	-5.01761	-1.93662	-6.16197	-2.2007	-6.8662	-2.64085	-9.24296	-3.25704	-10.4754	-3.52113	-11.2676	-3.87324	-12.1479	-4.0493	-12.7641	-4.31338	-13.2042	-4.48944	-13.9085	-4.84155	-14.0845	-5.10563	-13.9965	-5.19366	-13.9965	-5.19366	-13.7324	-5.28169	-12.1479	-5.54577	-10.5634	-5.72183	-8.89085
6	0	0	-0.28169	0	0	0.187793	0.187793	0.0938967	-0.657277	-0.375587	-2.44131	-1.03286	-3.56808	-1.97183	-5.16432	-2.53521	-6.10329	-3.19249	-7.23005	-3.56808	-7.88732	-3.94366	-8.73239	-4.41315	-9.67136	-4.78873	-10.6103	-5.16432	-11.6432	-5.35211	-12.77	-5.91549	-13.0516	-6.19718	-13.2394	-6.47887	-13.2394	-6.47887	-12.3944	-6.66667	-12.1127	-6.66667	-12.0188	-6.76056	-11.4554	-7.04225	-10.6103	-6.94836	-9.57746
7	0	0	-0.199531	0.299296	-0.299296	0.199531	-0.897887	0.0997653	-2.99296	-0.498826	-3.99061	-0.997653	-4.48944	-1.69601	-5.48709	-2.19484	-7.38263	-2.99296	-8.38028	-3.39202	-9.07864	-3.89085	-10.6749	-4.5892	-11.3732	-4.8885	-12.0716	-5.08803	-12.6702	-5.38732	-13.169	-5.88615	-13.4683	-5.98592	-13.6678	-6.08568	-13.5681	-6.28521	-13.7676	-6.28521	-14.0669	-6.38498	-14.2664	-6.48474	-13.9671	-6.48474	-13.3685	-6.18545	-12.2711
8	0	0	-0.328638	0.0821596	-2.05399	0.575117	-2.30047	0.492958	-3.12207	0.164319	-3.53286	-0.410798	-5.42254	-1.06808	-6.40845	-2.05399	-9.28404	-3.03991	-10.7629	-3.28638	-11.6667	-3.69718	-13.1455	-4.02582	-14.0493	-4.43662	-15.1174	-4.6831	-15.939	-5.01174	-16.4319	-5.25822	-17.3357	-5.75117	-17.3357	-6.07981	-17.3357	-6.16197	-17.5	-6.40845	-17.3357	-7.14789	-15.446	-7.47653	-13.392	-7.31221	-11.0094	-6.57277	-6.90141
9	0	0	0.0938967	-0.187793	0.187793	-0.469484	-0.469484	-0.187793	-2.723	-0.28169	-4.03756	-0.751174	-5.07042	-1.31455	-5.8216	-1.87793	-7.23005	-2.44131	-7.79343	-2.723	-8.16901	-3.00469	-8.26291	-3.38028	-8.73239	-4.13146	-9.20188	-4.22535	-9.48357	-4.22535	-9.85915	-4.31925	-10.0469	-4.50704	-10.2347	-4.22535	-10.4225	-3.84977	-10.892	-3.56808	-10.892	-3.56808	-10.6103	-3.38028	-10.2347	-2.9108	-9.01408	-1.59624	-8.35681
10	0	0	-0.187793	-0.0938967	0.469484	-0.657277	1.59624	-1.50235	1.12676	-1.59624	-0.187793	-2.15962	-3.38028	-3.56808	-4.60094	-4.22535	-5.7277	-4.69484	-6.85446	-4.97653	-8.07512	-5.35211	-10.1408	-6.00939	-11.0798	-6.19718	-12.2066	-6.38498	-12.8638	-6.57277	-13.615	-6.66667	-14.1784	-6.76056	-14.6479	-7.04225	-14.1784	-7.13615	-14.2723	-6.94836	-14.7418	-6.76056	-15.1174	-6.57277	-13.8028	-6.19718	-12.2066	-5.8216	-10.7981
11	0	0	0.0938967	0	-0.0938967	-0.0938967	0.375587	0.0938967	0	-0.375587	-0.375587	-0.751174	-1.03286	-1.50235	-1.87793	-2.34742	-3.66197	-3.84977	-4.41315	-4.50704	-5.16432	-4.88263	-6.85446	-5.44601	-7.41784	-5.6338	-7.98122	-6.00939	-8.35681	-6.38498	-9.20188	-7.04225	-9.38967	-7.23005	-9.10798	-7.41784	-9.38967	-7.41784	-10.4225	-7.23005	-11.1737	-7.13615	-11.4554	-7.23005	-11.1737	-6.47887	-10.3286	-5.7277	-8.82629
12	0	0	-0.187793	-0.0938967	-0.469484	-0.187793	0	0.0938967	-0.657277	0	-1.22066	-0.938967	-1.87793	-1.59624	-2.9108	-1.97183	-5.25822	-2.44131	-6.66667	-2.53521	-7.69953	-2.723	-9.85915	-3.09859	-10.7042	-3.19249	-12.0188	-3.38028	-12.8638	-3.47418	-14.8357	-3.19249	-14.9296	-3.38028	-15.3991	-3.47418	-15.3052	-3.38028	-14.9296	-3.19249	-14.4601	-3.00469	-14.8357	-2.723	-13.3333	-2.8169	-12.3005	-2.8169	-10.9859
13	0	0	-0.938967	0.28169	-0.657277	0.469484	-1.31455	0.751174	-2.15962	0.657277	-3.38028	-0.0938967	-4.03756	-0.751174	-4.31925	-1.40845	-5.16432	-1.87793	-6.00939	-2.25352	-7.51174	-3.09859	-8.4507	-3.47418	-9.29577	-3.66197	-9.67136	-4.03756	-10.4225	-4.31925	-10.7981	-4.60094	-10.9859	-4.88263	-11.3615	-5.07042	-11.0798	-5.25822	-11.5493	-4.97653	-11.3615	-5.35211	-11.2676	-5.25822	-10.5164	-4.88263	-9.48357	-4.13146	-8.82629
14	0	0	-0.187793	-0.28169	-0.375587	-0.0938967	-0.28169	0	-0.375587	0.469484	-0.84507	0.28169	-1.40845	-0.187793	-2.15962	-0.84507	-3.94366	-2.06573	-4.60094	-2.44131	-5.44601	-2.9108	-7.60563	-3.75587	-8.35681	-4.03756	-8.82629	-4.41315	-9.57746	-4.78873	-10.5164	-5.25822	-10.5164	-5.53991	-10.6103	-5.53991	-10.5164	-5.53991	-10.4225	-5.8216	-10.6103	-6.00939	-10.6103	-6.29108	-10.7042	-6.76056	-10.3286	-6.66667	-9.76526
15	0	0	-0.751174	-0.28169	-2.34742	0.375587	-1.87793	0.28169	-2.15962	0.28169	-2.9108	-0.0938967	-3.75587	-0.84507	-4.03756	-1.87793	-5.8216	-3.28638	-6.57277	-3.75587	-7.04225	-4.13146	-7.60563	-4.50704	-8.73239	-5.35211	-9.38967	-5.7277	-9.95305	-6.19718	-10.4225	-6.47887	-10.9859	-7.04225	-11.0798	-7.23005	-10.7981	-7.32394	-10.9859	-7.13615	-11.6432	-6.76056	-11.7371	-6.94836	-11.7371	-7.23005	-10.7042	-6.38498	-9.76526
16	0	0	0.598592	-0.299296	0.598592	-0.598592	-0.199531	-0.897887	-2.49413	-2.19484	-3.29225	-3.09272	-4.09038	-3.79108	-4.8885	-4.28991	-6.68427	-4.78873	-7.88146	-4.78873	-8.77934	-4.8885	-9.777	-5.38732	-10.5751	-5.48709	-11.473	-5.58685	-11.9718	-5.78638	-12.1714	-6.38498	-12.0716	-6.58451	-12.2711	-6.38498	-12.3709	-6.38498	-12.9695	-6.28521	-12.77	-6.08568	-12.8697	-5.38732	-10.7746	-4.38967	-9.57746	-4.19014	-8.67958
17	0	0	-0.399061	-0.199531	-0.299296	-0.399061	0.399061	-0.798122	-0.299296	-0.798122	-1.29695	-0.798122	-1.69601	-1.39671	-2.89319	-1.79577	-4.28991	-2.79343	-5.28756	-3.19249	-5.58685	-3.69131	-6.18545	-3.99061	-7.48239	-4.68897	-7.98122	-5.08803	-8.48005	-5.38732	-8.97887	-5.68662	-9.57746	-6.08568	-9.777	-6.38498	-9.87676	-6.58451	-9.67723	-6.78404	-9.4777	-6.68427	-9.67723	-6.58451	-9.777	-6.48474	-9.57746	-6.48474	-8.38028
18	0	0	-0.28169	0.28169	0	0.0938967	-0.469484	-0.28169	-1.59624	-1.40845	-3.00469	-2.06573	-4.31925	-2.25352	-4.88263	-2.62911	-5.44601	-3.09859	-6.66667	-3.38028	-7.60563	-3.66197	-8.35681	-4.03756	-9.10798	-4.60094	-9.38967	-4.88263	-9.76526	-5.25822	-10.3286	-5.8216	-10.3286	-5.91549	-9.48357	-6.10329	-9.48357	-5.91549	-9.48357	-6.00939	-9.48357	-6.47887	-9.01408	-6.47887	-8.5446	-5.6338	-7.41784	-4.78873	-6.29108
19	0	0	-0.28169	-0.0938967	-0.657277	-0.0938967	-0.0938967	-0.56338	0.0938967	-0.938967	0.0938967	-1.03286	-0.187793	-1.40845	-0.56338	-1.97183	-2.15962	-3.19249	-3.00469	-3.75587	-3.84977	-4.22535	-4.78873	-4.60094	-5.6338	-4.88263	-6.57277	-5.16432	-7.60563	-5.35211	-8.4507	-5.6338	-9.57746	-6.10329	-10.0469	-6.29108	-10.4225	-6.38498	-10.5164	-6.38498	-10.0469	-6.38498	-10.3286	-6.00939	-10.892	-5.53991	-11.5493	-5.35211	-12.77
20	0	0	-0.228873	0.152582	-1.14437	0	-1.37324	0.228873	-0.991784	0.228873	0.152582	0.152582	-0.305164	0.0762911	-0.839202	-0.305164	-2.05986	-1.52582	-2.05986	-2.13615	-2.67019	-2.5939	-4.04343	-3.58568	-4.80634	-4.04343	-5.56925	-4.42488	-6.25587	-4.65376	-7.7054	-5.18779	-7.93427	-5.41667	-8.23944	-5.64554	-8.16315	-5.87441	-7.55282	-5.9507	-7.47653	-5.9507	-7.78169	-5.87441	-7.55282	-5.9507	-6.71362	-5.41667	-5.56925
21	0	0	-0.375587	-0.187793	-1.31455	0.28169	-1.12676	0.0938967	-2.06573	-0.28169	-3.38028	-1.12676	-4.22535	-2.15962	-5.35211	-2.8169	-6.00939	-3.28638	-6.76056	-3.47418	-8.4507	-3.66197	-9.10798	-3.84977	-9.57746	-3.94366	-10.5164	-3.84977	-11.2676	-3.84977	-12.1127	-3.94366	-12.4883	-4.03756	-12.77	-4.03756	-12.8638	-4.13146	-13.0516	-4.22535	-12.9577	-4.13146	-12.8638	-4.22535	-13.0516	-4.50704	-12.3944	-5.07042	-11.2676
22	0	0	-0.528169	-0.176056	-0.792254	-0.264085	-1.32042	-0.352113	-1.14437	-0.528169	-2.72887	-0.352113	-5.01761	-1.14437	-5.89789	-1.49648	-6.8662	-1.84859	-7.65845	-2.11268	-8.71479	-2.55282	-11.0915	-3.16901	-12.412	-3.34507	-13.4683	-3.52113	-14.2606	-3.69718	-15.1408	-3.96127	-15.581	-4.13732	-16.2852	-4.57746	-15.8451	-4.92958	-15.669	-4.92958	-15.2289	-4.92958	-14.3486	-4.92958	-12.8521	-4.57746	-11.5317	-4.0493	-9.50704
23	0	0	0.0938967	0	0.84507	-0.0938967	1.31455	-0.28169	0.938967	0.0938967	0	0.28169	-1.12676	0.187793	-2.15962	-0.187793	-3.75587	-0.938967	-4.50704	-1.22066	-5.07042	-1.69014	-5.8216	-1.97183	-7.13615	-2.723	-7.98122	-3.00469	-8.5446	-3.38028	-9.95305	-3.75587	-10.4225	-3.94366	-10.7042	-4.22535	-11.0798	-4.41315	-11.1737	-4.78873	-10.7981	-4.97653	-10.892	-4.69484	-10.7042	-4.60094	-10.7042	-4.97653	-10.5164
24	0	0	-0.469484	-0.187793	0	-0.28169	0.469484	-0.187793	0.84507	0.187793	-0.28169	0.56338	-1.22066	0.375587	-2.25352	0	-3.09859	-0.375587	-4.69484	-0.938967	-5.8216	-1.22066	-6.94836	-1.50235	-7.98122	-1.78404	-8.82629	-2.06573	-9.95305	-2.25352	-10.7981	-2.44131	-11.5493	-2.723	-12.2066	-3.28638	-12.2066	-3.66197	-12.0188	-4.03756	-12.2066	-4.13146	-12.4883	-4.50704	-12.6761	-5.07042	-12.3005	-5.44601	-11.2676
25	0	0	0	-0.0938967	-0.375587	0	-1.40845	0.0938967	-3.56808	0.0938967	-4.41315	-0.187793	-5.35211	-0.469484	-6.19718	-0.751174	-8.16901	-1.78404	-9.20188	-2.15962	-10.0469	-2.62911	-11.5493	-3.19249	-12.3005	-3.47418	-12.8638	-3.66197	-13.2394	-3.84977	-13.4272	-4.22535	-13.3333	-4.50704	-13.5211	-4.31925	-13.5211	-4.13146	-13.3333	-3.84977	-12.8638	-3.47418	-11.831	-2.62911	-9.20188	-0.84507	-7.79343	-0.187793	-6.47887
26	0	0	-0.399061	-0.199531	-0.598592	0.0997653	-0.199531	-0.199531	-0.598592	-0.698357	-1.69601	-1.09742	-2.99296	-1.49648	-3.99061	-2.19484	-5.08803	-2.79343	-6.48474	-3.49178	-7.68192	-3.49178	-8.28052	-3.69131	-9.1784	-3.89085	-9.87676	-3.89085	-10.6749	-4.09038	-10.9742	-4.48944	-11.5728	-4.5892	-12.0716	-4.68897	-12.77	-4.78873	-12.3709	-4.78873	-12.3709	-4.28991	-12.6702	-3.99061	-13.2688	-3.89085	-13.5681	-3.99061	-13.169
27	0	0	0.187793	-0.0938967	-0.187793	-0.469484	-0.187793	-0.657277	-0.0938967	-0.751174	-0.0938967	-1.12676	-0.938967	-1.50235	-1.59624	-2.15962	-2.25352	-2.723	-2.8169	-3.28638	-3.56808	-3.75587	-4.50704	-4.13146	-5.44601	-4.41315	-6.10329	-4.78873	-7.88732	-5.25822	-8.73239	-5.44601	-9.20188	-5.53991	-9.67136	-5.6338	-9.95305	-5.8216	-9.95305	-6.00939	-9.95305	-6.10329	-9.95305	-6.00939	-10.1408	-6.00939	-10.2347	-6.10329	-10.2347
28	0	0	-0.299296	0	-0.399061	-0.299296	-0.598592	-0.0997653	-1.29695	-0.199531	-2.49413	-0.498826	-3.59155	-0.997653	-4.68897	-1.59624	-6.48474	-2.39437	-7.38263	-2.79343	-8.28052	-2.99296	-9.67723	-3.59155	-10.2758	-3.89085	-11.1737	-4.09038	-11.6725	-4.28991	-12.4707	-4.78873	-12.8697	-4.8885	-13.0692	-4.98826	-12.6702	-5.48709	-12.5704	-5.48709	-12.8697	-5.28756	-13.2688	-5.18779	-13.169	-5.48709	-12.77	-5.68662	-12.4707
29	0	0	0.399061	0.399061	0.897887	0.299296	1.09742	0.299296	-1.79577	0.997653	-2.89319	0.997653	-3.69131	0.798122	-4.28991	0.299296	-6.28521	-0.299296	-7.08333	-0.698357	-8.38028	-0.798122	-9.1784	-1.09742	-11.2735	-1.39671	-11.8721	-1.59624	-12.4707	-1.69601	-13.0692	-1.69601	-14.5657	-1.59624	-14.865	-1.59624	-15.2641	-1.69601	-15.0646	-1.59624	-15.3638	-1.19718	-15.4636	-0.997653	-15.4636	-0.798122	-14.6655	-0.199531	-13.2688
30	0	0	-0.469484	-0.375587	-0.751174	-0.56338	-0.0938967	-0.751174	-0.28169	-0.657277	-0.938967	-1.03286	-1.87793	-1.78404	-2.723	-2.53521	-4.03756	-3.75587	-4.69484	-4.22535	-5.53991	-4.69484	-6.29108	-5.25822	-8.35681	-6.19718	-9.38967	-6.57277	-10.2347	-6.85446	-11.1737	-7.13615	-12.5822	-7.69953	-12.77	-7.88732	-12.6761	-8.16901	-13.3333	-8.07512	-13.8028	-8.07512	-13.8028	-8.16901	-13.4272	-8.16901	-11.0798	-7.04225	-9.38967
31	0	0	0.0821596	0.328638	0	0.575117	-0.739437	0.657277	-3.12207	-0.410798	-4.02582	-1.06808	-4.92958	-1.56103	-5.58685	-1.97183	-7.14789	-2.46479	-7.80516	-2.71127	-8.29812	-2.95775	-8.9554	-3.12207	-9.53052	-3.53286	-9.85915	-3.69718	-10.1056	-3.77934	-10.0235	-3.94366	-10.0235	-4.19014	-10.4343	-4.35446	-10.5986	-4.51878	-10.5164	-4.60094	-8.62676	-4.10798	-7.31221	-3.4507	-5.91549	-2.87559	-4.92958	-2.21831	-3.61502
32	0	0	-0.0821596	-0.164319	-0.657277	-0.328638	-0.657277	-0.164319	-1.15023	0	-2.38263	0.246479	-3.8615	0.328638	-5.0939	0.0821596	-6.24413	-0.328638	-8.79108	-0.821596	-10.0235	-1.15023	-10.7629	-1.56103	-12.0775	-1.80751	-12.8991	-2.13615	-13.885	-2.38263	-14.6244	-2.54695	-15.1174	-2.79343	-15.5282	-2.95775	-16.1033	-3.20423	-16.1033	-3.4507	-16.1033	-3.36854	-16.1854	-3.36854	-16.1033	-3.61502	-16.1854	-3.77934	-15.6103
33	0	0	0	0	0.375587	0	0.28169	0	-0.84507	-0.28169	-1.97183	-0.84507	-2.8169	-1.40845	-3.38028	-1.87793	-4.69484	-2.15962	-5.44601	-2.723	-6.10329	-3.09859	-6.85446	-3.47418	-7.69953	-3.84977	-8.4507	-4.13146	-9.10798	-4.41315	-9.57746	-4.69484	-10.3286	-5.07042	-10.4225	-5.35211	-9.57746	-5.7277	-9.67136	-5.7277	-9.85915	-5.8216	-9.76526	-6.10329	-10.1408	-6.10329	-9.29577	-6.00939	-8.4507
34	0	0	-0.105634	-0.105634	0.633803	-0.211268	1.37324	-0.528169	1.26761	-0.950704	0.316901	-1.37324	-0.84507	-1.90141	-2.00704	-2.53521	-3.80282	-3.80282	-4.54225	-4.22535	-5.28169	-4.54225	-6.33803	-4.96479	-7.1831	-4.96479	-8.02817	-4.96479	-8.76761	-5.07042	-9.92958	-5.28169	-10.4577	-5.38732	-10.669	-5.49296	-10.2465	-5.70423	-10.7746	-5.17606	-11.5141	-4.85915	-12.4648	-4.75352	-13.6268	-5.07042	-13.5211	-5.17606	-13.2042
35	0	0	-0.164319	0.246479	-0.575117	0.903756	-1.64319	1.39671	-3.20423	1.47887	-4.2723	1.06808	-5.0939	0.739437	-5.99765	0.410798	-6.90141	0.0821596	-8.79108	-0.739437	-9.85915	-1.06808	-10.4343	-1.56103	-10.8451	-1.97183	-11.338	-2.38263	-11.6667	-2.62911	-11.831	-2.87559	-11.831	-3.20423	-11.338	-3.69718	-10.4343	-4.51878	-9.44836	-5.17606	-8.05164	-5.25822	-5.99765	-4.92958	-3.77934	-4.35446	-2.13615	-3.61502	-1.06808
36	0	0	0	-0.199531	0.897887	-0.498826	1.49648	-0.897887	2.2946	-1.49648	2.09507	-1.69601	1.59624	-1.89554	0.798122	-2.09507	-0.0997653	-2.89319	-0.598592	-2.99296	-1.09742	-3.49178	-2.09507	-3.69131	-3.49178	-4.28991	-4.28991	-4.5892	-4.48944	-5.08803	-5.48709	-5.48709	-5.98592	-5.68662	-6.18545	-5.98592	-6.38498	-6.08568	-6.68427	-6.48474	-6.58451	-6.68427	-6.78404	-6.28521	-6.8838	-6.08568	-7.58216	-5.78638	-7.48239
37	0	0	0.187793	0.0938967	-0.751174	-0.187793	-1.69014	-0.56338	-3.19249	-1.78404	-3.75587	-2.25352	-4.50704	-2.723	-5.16432	-3.09859	-6.85446	-3.84977	-7.32394	-4.31925	-8.16901	-4.50704	-8.82629	-4.69484	-10.0469	-4.88263	-10.4225	-4.97653	-10.7981	-4.97653	-11.0798	-5.16432	-11.1737	-5.16432	-11.2676	-5.16432	-11.7371	-5.16432	-12.0188	-5.44601	-12.1127	-5.44601	-12.1127	-4.88263	-11.9249	-4.31925	-10.7042	-3.19249	-10.1408
38	0	0	0	-0.176056	0.264085	-0.264085	0.352113	-0.0880282	-0.440141	0.352113	-0.96831	0	-1.84859	-0.440141	-2.55282	-0.96831	-4.48944	-1.67254	-5.10563	-2.11268	-5.72183	-2.55282	-6.77817	-2.8169	-8.27465	-3.16901	-8.80282	-3.34507	-9.50704	-3.52113	-10.5634	-3.78521	-10.8275	-3.87324	-10.9155	-3.96127	-10.7394	-4.13732	-10.4754	-3.87324	-10.6514	-3.87324	-10.9155	-3.96127	-11.2676	-4.0493	-10.1232	-4.22535	-9.15493
39	0	0	-0.28169	0	-0.751174	-0.0938967	-0.375587	0.0938967	-0.657277	0.0938967	-1.50235	0	-2.53521	-0.187793	-3.66197	-0.657277	-5.8216	-1.59624	-6.94836	-1.97183	-7.88732	-2.15962	-8.92019	-2.25352	-10.9859	-2.25352	-11.5493	-2.25352	-12.1127	-2.25352	-13.0516	-2.25352	-13.3333	-2.15962	-13.5211	-2.15962	-13.3333	-2.44131	-14.6479	-1.59624	-14.8357	-1.50235	-14.8357	-1.40845	-14.9296	-1.50235	-13.1455	-2.06573	-11.6432
40	0	0	0	0.176056	-0.176056	0.264085	-0.440141	0.616197	-0.264085	1.23239	-0.96831	1.40845	-1.76056	1.32042	-2.55282	1.14437	-4.0493	0.616197	-5.01761	0.352113	-5.6338	0	-6.60211	-0.264085	-8.36268	-0.792254	-8.97887	-1.14437	-9.59507	-1.40845	-10.7394	-1.76056	-11.2676	-1.93662	-11.6197	-2.11268	-11.9718	-2.37676	-12.6761	-2.64085	-12.412	-2.8169	-11.9718	-3.08099	-11.7958	-3.16901	-11.7958	-3.69718	-11.6197
41	0	0	-0.469484	-0.28169	-0.469484	-0.187793	-0.375587	-0.28169	-0.84507	-0.751174	-1.40845	-1.31455	-2.34742	-1.97183	-3.09859	-2.723	-5.16432	-3.56808	-6.00939	-3.94366	-6.94836	-4.13146	-7.79343	-4.31925	-8.26291	-4.50704	-8.6385	-4.78873	-9.01408	-4.97653	-9.38967	-5.07042	-9.67136	-5.35211	-9.67136	-5.44601	-9.10798	-5.53991	-9.20188	-5.16432	-9.29577	-4.78873	-9.95305	-4.41315	-10.5164	-4.41315	-10.6103	-4.41315	-8.82629
42	0	0	0.187793	0.187793	0.0938967	0.0938967	0.0938967	0.28169	-0.187793	0.751174	-0.84507	0.84507	-1.87793	0.84507	-2.723	0.56338	-4.03756	-0.469484	-4.97653	-0.84507	-5.8216	-1.22066	-6.57277	-1.69014	-8.16901	-2.44131	-9.01408	-2.723	-9.95305	-3.00469	-11.3615	-3.56808	-11.9249	-3.84977	-12.3005	-4.13146	-12.77	-4.31925	-13.4272	-4.78873	-13.615	-5.07042	-13.3333	-5.35211	-13.5211	-5.44601	-13.4272	-5.7277	-13.4272
43	0	0	0.0821596	0.0821596	-0.164319	0	-0.492958	0.246479	-0.575117	0.328638	-1.47887	0.246479	-2.38263	-0.0821596	-3.36854	-0.410798	-5.34038	-0.903756	-6.65493	-1.06808	-7.80516	-1.31455	-8.70892	-1.56103	-10.27	-1.88967	-10.8451	-2.05399	-11.4202	-2.30047	-11.9131	-2.62911	-12.8169	-3.20423	-13.1455	-3.36854	-13.4742	-3.53286	-14.2136	-3.77934	-14.2958	-3.94366	-14.2136	-4.10798	-14.2136	-4.10798	-14.3779	-4.43662	-14.2136
44	0	0	0.375587	0.187793	1.03286	-0.0938967	0.938967	-0.0938967	-1.78404	-0.187793	-3.19249	-0.751174	-4.50704	-1.31455	-6.38498	-2.15962	-7.41784	-2.44131	-8.35681	-2.723	-9.57746	-2.9108	-10.9859	-3.47418	-11.7371	-3.75587	-12.2066	-4.03756	-13.0516	-4.50704	-13.1455	-4.69484	-12.8638	-4.88263	-12.77	-4.88263	-13.0516	-4.69484	-13.4272	-4.69484	-13.3333	-4.60094	-11.2676	-3.94366	-9.76526	-3.19249	-8.5446	-2.34742	-7.23005
45	0	0	1.22066	-0.84507	2.723	-2.06573	3.28638	-2.8169	2.53521	-3.09859	1.22066	-3.38028	0	-3.84977	-1.03286	-4.50704	-3.66197	-4.97653	-4.41315	-5.07042	-5.07042	-5.16432	-5.25822	-5.53991	-5.8216	-5.6338	-6.29108	-5.8216	-6.85446	-6.00939	-7.13615	-6.10329	-7.88732	-6.00939	-8.07512	-5.35211	-8.35681	-5.07042	-8.4507	-4.88263	-8.5446	-4.78873	-8.35681	-4.31925	-8.16901	-3.75587	-6.47887	-3.09859	-5.6338
46	0	0	-0.375587	0.187793	-0.938967	0.187793	-0.84507	0.56338	-0.751174	1.03286	-0.938967	1.69014	-1.50235	1.97183	-2.53521	2.15962	-3.75587	1.97183	-4.97653	1.50235	-6.38498	1.03286	-7.23005	0.375587	-8.35681	-0.187793	-9.57746	-0.657277	-10.4225	-1.12676	-11.0798	-1.50235	-12.4883	-2.06573	-12.9577	-2.34742	-13.3333	-2.62911	-13.8967	-2.723	-14.0845	-2.9108	-13.9906	-3.09859	-12.8638	-3.56808	-12.8638	-3.38028	-12.8638
47	0	0	0.56338	-0.187793	1.31455	-0.469484	1.59624	-0.657277	0.84507	-1.69014	0.187793	-2.15962	-0.375587	-2.8169	-1.50235	-3.09859	-3.00469	-3.84977	-3.56808	-4.13146	-4.13146	-4.22535	-4.69484	-4.31925	-5.91549	-4.50704	-6.38498	-4.60094	-6.85446	-4.78873	-7.32394	-4.88263	-7.60563	-4.97653	-7.79343	-4.78873	-7.98122	-4.69484	-8.35681	-4.78873	-9.85915	-5.25822	-10.5164	-5.53991	-10.5164	-5.53991	-9.67136	-4.97653	-9.20188
48	0	0	-0.187793	0.0938967	-0.751174	0.187793	-1.03286	0.375587	-1.03286	0.187793	-1.59624	-0.0938967	-2.53521	-0.28169	-3.28638	-0.375587	-4.88263	-0.751174	-5.6338	-0.84507	-6.57277	-0.938967	-9.01408	-0.938967	-9.76526	-1.03286	-11.0798	-0.938967	-11.831	-0.938967	-13.2394	-0.84507	-13.7089	-0.84507	-14.1784	-0.938967	-15.1174	-1.03286	-15.1174	-0.938967	-14.7418	-0.938967	-14.6479	-1.03286	-14.6479	-1.40845	-14.3662	-1.50235	-13.8028
49	0	0	-0.187793	0.0938967	0.84507	-0.0938967	1.78404	-0.28169	1.22066	-0.657277	0.375587	-1.12676	-0.469484	-1.69014	-1.31455	-2.723	-2.15962	-3.00469	-2.62911	-3.38028	-3.19249	-3.75587	-4.60094	-4.22535	-5.35211	-4.41315	-5.8216	-4.60094	-6.85446	-4.78873	-7.23005	-4.88263	-7.41784	-4.97653	-7.51174	-4.97653	-7.32394	-5.16432	-7.69953	-5.07042	-7.98122	-5.16432	-8.4507	-5.53991	-8.35681	-5.35211	-7.60563	-5.16432	-6.47887
50	0	0	0	0.0938967	-0.657277	-0.0938967	-0.56338	-0.0938967	-1.40845	0.0938967	-2.25352	0.187793	-3.56808	-0.0938967	-4.03756	-0.751174	-6.19718	-1.87793	-6.94836	-2.25352	-7.60563	-2.723	-8.26291	-3.09859	-9.10798	-4.03756	-9.76526	-4.22535	-10.3286	-4.31925	-10.9859	-4.50704	-12.5822	-4.69484	-12.8638	-4.88263	-12.9577	-5.16432	-12.4883	-5.53991	-13.1455	-4.97653	-13.4272	-5.07042	-13.8028	-5.07042	-13.8028	-4.97653	-11.0798
51	0	0	-0.657277	0.0938967	-0.469484	0.375587	-0.0938967	0.751174	-0.375587	1.31455	-1.22066	1.40845	-2.06573	0.938967	-2.8169	0.56338	-3.75587	0.187793	-4.69484	-0.187793	-5.91549	-0.375587	-6.94836	-0.657277	-7.88732	-1.03286	-8.5446	-1.40845	-9.29577	-1.78404	-10.0469	-2.06573	-10.5164	-2.44131	-10.892	-2.8169	-11.0798	-3.09859	-10.9859	-3.47418	-10.9859	-3.66197	-11.0798	-3.94366	-11.1737	-4.13146	-10.7042	-4.41315	-9.85915
52	0	0	0.187793	-0.0938967	0	-0.28169	-1.03286	-0.0938967	-3.84977	0.0938967	-4.78873	-0.28169	-5.8216	-0.751174	-6.47887	-1.31455	-8.6385	-2.15962	-9.38967	-2.53521	-10.4225	-2.8169	-11.9249	-3.38028	-12.8638	-3.56808	-13.4272	-3.75587	-13.8967	-3.94366	-14.6479	-4.13146	-14.8357	-4.31925	-14.7418	-4.41315	-14.4601	-4.31925	-14.1784	-4.41315	-13.615	-4.60094	-12.77	-4.78873	-9.76526	-4.13146	-7.79343	-3.38028	-5.8216
53	0	0	-0.28169	-0.187793	-0.469484	-0.375587	-0.28169	-0.657277	0.657277	-1.03286	0.28169	-1.12676	-0.187793	-1.31455	-0.938967	-1.50235	-2.15962	-1.87793	-2.9108	-1.97183	-3.66197	-2.06573	-4.41315	-2.15962	-6.00939	-2.25352	-6.66667	-2.34742	-7.32394	-2.44131	-7.69953	-2.62911	-8.6385	-2.8169	-9.10798	-2.8169	-9.29577	-2.9108	-9.48357	-3.09859	-9.67136	-3.28638	-9.57746	-3.28638	-9.57746	-3.19249	-9.67136	-3.38028	-9.85915
54	0	0	0.798122	-0.598592	1.09742	-0.698357	1.59624	-1.09742	-1.19718	-0.598592	-2.2946	-1.19718	-3.49178	-1.79577	-4.5892	-2.2946	-6.98357	-3.09272	-8.08099	-3.39202	-8.97887	-3.79108	-10.9742	-4.38967	-11.5728	-4.68897	-12.2711	-4.78873	-12.6702	-4.8885	-12.6702	-5.18779	-13.0692	-4.98826	-13.5681	-4.78873	-14.0669	-4.5892	-14.1667	-4.48944	-14.1667	-4.09038	-13.6678	-3.49178	-12.5704	-1.99531	-11.9718	-1.39671	-11.3732
55	0	0	-0.375587	0.187793	-0.187793	0.751174	-0.0938967	1.31455	-0.469484	1.50235	-1.97183	1.31455	-3.84977	1.03286	-5.16432	0.84507	-6.57277	0.657277	-7.98122	0.469484	-9.20188	0.28169	-10.0469	0	-11.0798	-0.28169	-12.9577	-0.84507	-13.3333	-1.12676	-13.8967	-1.31455	-14.1784	-1.59624	-14.0845	-1.78404	-13.615	-2.15962	-13.4272	-2.34742	-13.3333	-2.8169	-13.4272	-3.28638	-12.8638	-3.56808	-11.6432	-3.38028	-9.48357
56	0	0	-0.246479	-0.0821596	-0.739437	-0.492958	-0.492958	-0.410798	-0.246479	0	-0.657277	0.246479	-1.39671	0.164319	-2.30047	-0.246479	-3.03991	-0.739437	-4.92958	-1.64319	-5.83333	-2.13615	-6.57277	-2.71127	-7.14789	-3.12207	-7.80516	-3.61502	-8.5446	-4.10798	-9.11972	-4.43662	-9.61268	-4.76526	-10.1878	-5.0939	-10.8451	-5.75117	-11.0915	-5.99765	-10.7629	-6.32629	-10.8451	-6.32629	-10.5986	-6.49061	-10.4343	-6.73709	-10.1878
57	0	0	-0.469484	0.0938967	-0.56338	0.187793	-0.469484	0	-0.187793	0	-0.0938967	-0.0938967	-1.50235	-0.469484	-2.44131	-0.84507	-3.00469	-1.50235	-3.75587	-2.15962	-4.31925	-2.723	-4.69484	-3.19249	-5.8216	-3.94366	-6.19718	-4.31925	-6.76056	-4.69484	-7.51174	-4.97653	-8.16901	-5.16432	-9.01408	-5.7277	-9.29577	-6.00939	-9.76526	-6.10329	-9.67136	-6.29108	-9.29577	-6.38498	-9.67136	-6.19718	-10.6103	-6.47887	-10.9859
58	0	0	-0.0821596	0.164319	-0.492958	0.410798	-0.246479	0.492958	-0.328638	0.821596	-1.06808	1.64319	-1.97183	1.56103	-3.12207	1.15023	-3.8615	0.821596	-4.76526	0.492958	-5.83333	0.164319	-6.57277	-0.328638	-7.39437	-0.657277	-8.38028	-0.903756	-9.3662	-1.06808	-10.9272	-1.39671	-11.6667	-1.56103	-12.1596	-1.72535	-12.3239	-1.97183	-12.4061	-2.21831	-12.2418	-2.38263	-12.4061	-2.62911	-13.0634	-2.71127	-12.8169	-3.03991	-12.3239
59	0	0	-0.187793	0.0938967	-0.657277	0.28169	-0.375587	0.375587	-0.187793	0.375587	-0.469484	0.469484	-1.40845	0.187793	-2.06573	-0.28169	-2.723	-0.84507	-4.13146	-1.87793	-4.31925	-2.44131	-4.97653	-2.9108	-5.44601	-3.47418	-6.10329	-4.03756	-6.76056	-5.25822	-7.23005	-5.6338	-7.60563	-6.00939	-8.07512	-6.29108	-8.6385	-6.85446	-8.26291	-7.04225	-8.07512	-6.94836	-8.16901	-6.85446	-8.35681	-7.04225	-8.6385	-7.32394	-8.5446
60	0	0	-0.739437	0	-1.64319	0.0821596	-1.97183	0.328638	-3.61502	1.39671	-5.34038	1.56103	-6.32629	1.06808	-7.23005	0.328638	-8.70892	-0.657277	-9.44836	-0.903756	-9.777	-1.31455	-10.5986	-1.64319	-11.4202	-2.38263	-11.9131	-2.62911	-12.4061	-2.87559	-13.1455	-3.4507	-13.0634	-3.77934	-12.8169	-4.02582	-12.8169	-3.94366	-12.9812	-4.51878	-12.7347	-4.92958	-11.9131	-5.34038	-10.8451	-5.17606	-7.88732	-3.61502	-6.65493
61	0	0	-0.187793	0	-0.0938967	0.0938967	0.187793	0.0938967	1.31455	-0.0938967	1.97183	-0.56338	1.31455	-0.657277	0.469484	-0.751174	-1.22066	-1.03286	-1.87793	-1.31455	-2.62911	-1.50235	-3.28638	-1.59624	-4.50704	-1.78404	-5.16432	-1.69014	-5.7277	-1.78404	-6.29108	-1.87793	-7.51174	-2.06573	-7.69953	-2.25352	-8.16901	-2.34742	-8.6385	-2.44131	-8.6385	-2.723	-7.98122	-2.9108	-8.4507	-2.8169	-8.92019	-2.62911	-8.82629
62	0	0	-0.0938967	-0.657277	0	-1.40845	-1.12676	-1.12676	-3.00469	-1.12676	-4.22535	-1.59624	-5.53991	-2.06573	-6.76056	-2.44131	-7.79343	-2.723	-8.92019	-3.09859	-10.1408	-3.28638	-12.1127	-3.75587	-12.8638	-3.94366	-13.7089	-4.13146	-14.2723	-4.22535	-14.6479	-4.31925	-14.7418	-3.94366	-14.9296	-3.47418	-15.3052	-3.38028	-15.5869	-3.38028	-15.0235	-3.47418	-13.9906	-3.28638	-10.9859	-2.06573	-9.57746	-1.40845	-8.26291
63	0	0	0.187793	0.0938967	0.28169	0.0938967	0.657277	0.375587	0.56338	0.469484	0.0938967	0.56338	-1.78404	-0.0938967	-2.62911	-0.375587	-3.75587	-0.469484	-4.78873	-0.469484	-5.7277	-0.469484	-7.79343	-0.375587	-8.73239	-0.28169	-9.57746	-0.187793	-10.0469	-0.28169	-10.3286	-0.375587	-10.7981	-0.469484	-10.7042	-0.56338	-10.5164	-0.469484	-10.4225	-0.469484	-10.7981	-0.375587	-11.3615	-0.469484	-10.9859	-1.12676	-10.2347	-1.50235	-9.01408
64	0	0	0.375587	-0.187793	1.22066	-0.375587	2.15962	-0.28169	4.50704	0.28169	5.53991	0.938967	6.19718	1.31455	6.29108	1.40845	6.29108	1.22066	6.00939	1.22066	6.29108	1.12676	6.00939	1.03286	3.66197	0.938967	2.723	0.56338	2.06573	0.0938967	1.50235	-0.375587	-0.187793	-0.751174	-0.84507	-1.03286	-1.69014	-1.03286	-2.53521	-1.31455	-3.56808	-1.69014	-3.84977	-1.78404	-4.22535	-1.78404	-4.69484	-2.06573	-4.97653
65	0	0	-0.0938967	-0.187793	-0.375587	0.28169	0.375587	0.28169	-0.751174	-0.28169	-2.06573	-0.751174	-3.28638	-1.50235	-4.22535	-2.15962	-6.00939	-2.8169	-6.85446	-2.9108	-7.23005	-3.19249	-8.07512	-3.38028	-10.0469	-3.84977	-10.7042	-3.94366	-11.1737	-4.13146	-11.831	-4.22535	-12.5822	-4.41315	-12.6761	-4.50704	-12.3944	-4.69484	-12.9577	-4.31925	-13.4272	-4.13146	-13.8028	-4.03756	-13.615	-3.75587	-12.4883	-2.34742	-11.6432
66	0	0	-0.56338	0.0938967	-1.12676	0.751174	-0.751174	1.12676	-1.12676	1.40845	-1.59624	1.40845	-2.723	1.22066	-3.56808	1.03286	-4.78873	0.938967	-6.29108	0.375587	-6.66667	-0.0938967	-7.41784	-0.375587	-7.98122	-0.657277	-8.07512	-1.03286	-8.4507	-1.40845	-8.82629	-1.59624	-9.01408	-1.87793	-9.20188	-2.06573	-8.16901	-3.28638	-8.4507	-3.38028	-8.4507	-3.75587	-8.26291	-4.03756	-7.98122	-4.22535	-8.07512	-3.94366	-6.76056
67	0	0	0.0938967	-0.375587	0.187793	-0.56338	0	-0.28169	-1.22066	-0.0938967	-2.15962	-0.375587	-2.9108	-0.84507	-3.75587	-1.22066	-5.7277	-1.69014	-6.57277	-2.06573	-7.69953	-2.44131	-9.67136	-3.09859	-10.6103	-3.38028	-11.3615	-3.66197	-12.2066	-3.84977	-13.8028	-4.13146	-14.2723	-4.22535	-14.9296	-4.22535	-14.8357	-4.60094	-15.2113	-4.60094	-15.2113	-4.88263	-14.9296	-5.16432	-12.5822	-5.35211	-10.892	-4.97653	-9.20188
68	0	0	-0.199531	0	-0.299296	-0.0997653	0.698357	-0.897887	0.399061	-1.09742	-1.09742	-0.698357	-2.79343	-0.598592	-3.59155	-0.897887	-6.48474	-1.19718	-7.28286	-1.19718	-8.38028	-1.29695	-9.4777	-1.29695	-11.0739	-1.49648	-11.9718	-1.59624	-12.2711	-1.69601	-12.2711	-1.89554	-13.5681	-1.99531	-13.8674	-1.89554	-13.8674	-2.09507	-13.6678	-1.99531	-14.3662	-1.79577	-14.6655	-1.79577	-14.865	-1.89554	-12.9695	-1.99531	-11.5728
69	0	0	0.498826	0.0997653	0.498826	0.0997653	0.0997653	0.299296	-1.19718	-0.199531	-2.39437	-0.598592	-3.19249	-1.19718	-4.09038	-1.79577	-5.98592	-2.49413	-7.1831	-2.5939	-7.98122	-2.79343	-8.87911	-2.89319	-10.3756	-3.19249	-10.9742	-3.39202	-11.473	-3.59155	-11.6725	-3.99061	-11.9718	-3.79108	-11.9718	-3.69131	-12.6702	-3.49178	-13.7676	-3.89085	-13.6678	-3.89085	-12.9695	-3.69131	-11.5728	-3.39202	-8.87911	-2.2946	-6.98357
70	0	0	-0.84507	0.56338	-0.28169	1.12676	-0.84507	1.78404	-1.22066	2.15962	-2.9108	1.87793	-4.31925	1.12676	-5.53991	0.28169	-6.66667	-0.187793	-7.69953	-0.657277	-9.20188	-1.03286	-10.7981	-1.31455	-12.1127	-1.78404	-12.77	-2.06573	-13.7089	-2.34742	-14.4601	-2.62911	-15.0235	-2.9108	-15.8685	-3.47418	-15.6808	-3.75587	-14.7418	-4.03756	-14.554	-3.84977	-14.554	-4.22535	-14.1784	-4.69484	-13.2394	-5.16432	-11.6432
71	0	0	-0.440141	0.176056	-0.0880282	0.176056	0.352113	0.176056	-0.440141	0	-0.96831	-0.352113	-1.84859	-0.704225	-2.72887	-1.05634	-4.31338	-1.76056	-5.36972	-1.93662	-6.25	-2.2007	-8.09859	-2.55282	-8.80282	-2.8169	-9.33099	-2.99296	-9.77113	-3.25704	-10.5634	-3.60915	-11.0035	-3.69718	-11.2676	-3.87324	-11.5317	-4.13732	-11.4437	-4.22535	-11.3556	-4.40141	-11.4437	-4.40141	-11.6197	-4.57746	-11.7077	-4.57746	-11.2676
72	0	0	-0.0938967	0	0	-0.28169	-0.56338	-0.657277	-1.97183	-1.87793	-2.44131	-2.25352	-2.9108	-2.53521	-3.38028	-2.62911	-5.16432	-2.8169	-5.44601	-3.19249	-6.00939	-3.28638	-6.29108	-3.38028	-7.13615	-3.47418	-7.32394	-3.66197	-7.60563	-3.75587	-7.79343	-3.84977	-8.07512	-3.94366	-8.07512	-4.13146	-7.98122	-4.31925	-7.88732	-4.31925	-8.5446	-4.03756	-8.4507	-4.03756	-8.4507	-4.03756	-7.60563	-3.38028	-6.94836
73	0	0	-0.375587	-0.0938967	-0.938967	0.0938967	-0.84507	0.28169	-1.12676	1.59624	-1.31455	1.78404	-2.34742	1.87793	-3.09859	1.69014	-4.69484	1.12676	-5.35211	0.84507	-5.8216	0.657277	-7.23005	0.187793	-7.98122	-0.0938967	-8.92019	-0.28169	-9.57746	-0.469484	-10.7981	-0.938967	-11.5493	-1.12676	-12.1127	-1.31455	-12.3005	-1.50235	-12.3944	-2.25352	-12.3005	-2.34742	-12.2066	-2.62911	-11.4554	-3.84977	-10.6103	-4.41315	-9.85915
74	0	0	-0.0938967	-0.0938967	0	-0.375587	0.0938967	-0.375587	-0.375587	-0.0938967	-1.12676	-0.0938967	-2.15962	-0.375587	-3.38028	-0.751174	-5.25822	-1.50235	-6.38498	-1.69014	-7.41784	-2.06573	-8.5446	-2.44131	-10.2347	-3.00469	-11.0798	-3.28638	-11.7371	-3.47418	-12.5822	-3.56808	-13.8028	-3.84977	-14.1784	-3.94366	-14.0845	-3.84977	-13.4272	-3.94366	-13.615	-3.38028	-14.0845	-3.19249	-14.2723	-3.00469	-13.0516	-2.25352	-11.7371
75	0	0	-0.56338	0	-0.938967	0.187793	-0.751174	0	-1.31455	0	-1.78404	-0.0938967	-2.62911	-0.187793	-3.66197	-0.375587	-5.44601	-0.657277	-6.94836	-0.56338	-8.26291	-0.469484	-9.01408	-0.469484	-10.6103	-0.56338	-11.6432	-0.469484	-12.77	-0.469484	-13.0516	-0.657277	-13.8967	-0.84507	-13.9906	-0.938967	-13.9906	-1.12676	-13.4272	-1.31455	-13.615	-1.12676	-13.8967	-1.12676	-14.4601	-1.12676	-14.0845	-1.59624	-13.5211
76	0	0	0.28169	-0.187793	0.469484	-0.657277	0.0938967	-0.187793	2.723	-1.12676	2.62911	-1.31455	2.34742	-1.59624	1.59624	-1.78404	0.28169	-2.44131	-0.28169	-2.8169	-0.84507	-3.19249	-1.87793	-3.38028	-2.8169	-4.22535	-3.00469	-4.60094	-3.66197	-4.88263	-4.13146	-5.25822	-4.78873	-6.10329	-5.07042	-6.47887	-5.25822	-6.76056	-5.44601	-7.41784	-5.44601	-7.60563	-5.25822	-7.98122	-5.16432	-8.26291	-5.53991	-8.5446	-5.53991
77	0	0	-0.0938967	0	-0.187793	0	0.657277	0.187793	0.28169	0.28169	-1.03286	0.28169	-1.97183	-0.28169	-3.19249	-0.938967	-5.8216	-1.69014	-6.57277	-2.15962	-7.32394	-2.62911	-8.73239	-2.9108	-9.85915	-3.28638	-10.892	-3.56808	-11.7371	-3.66197	-12.3944	-3.84977	-12.77	-3.94366	-12.4883	-4.13146	-12.6761	-4.13146	-12.9577	-4.13146	-13.0516	-4.50704	-12.5822	-4.78873	-11.7371	-4.69484	-10.3286	-4.31925	-9.10798
78	0	0	0.399061	-0.598592	0.897887	-1.29695	0.299296	-0.997653	-2.19484	-1.89554	-3.09272	-3.39202	-4.19014	-4.5892	-5.28756	-5.38732	-7.1831	-6.78404	-8.18075	-7.1831	-9.27817	-7.68192	-11.9718	-7.98122	-12.5704	-8.38028	-13.2688	-8.77934	-13.7676	-9.1784	-14.5657	-9.57746	-14.0669	-9.4777	-14.3662	-9.07864	-14.5657	-8.97887	-13.6678	-8.08099	-12.0716	-7.28286	-10.8744	-5.98592	-8.48005	-3.29225	-7.68192	-2.19484	-6.68427
79	0	0	0.698357	-0.299296	1.19718	-0.598592	1.89554	-0.997653	0.199531	-1.79577	-0.798122	-2.5939	-1.49648	-3.39202	-2.19484	-4.19014	-3.19249	-5.68662	-3.99061	-6.08568	-5.08803	-6.48474	-6.8838	-7.28286	-7.58216	-7.68192	-8.38028	-8.08099	-9.07864	-8.18075	-10.0763	-8.87911	-10.8744	-8.97887	-11.2735	-8.97887	-11.1737	-8.87911	-11.3732	-8.48005	-12.1714	-7.98122	-12.4707	-7.88146	-12.3709	-7.88146	-11.5728	-7.68192	-10.4754
80	0	0	0.469484	-0.0938967	0.375587	0.28169	0.187793	0.56338	0.657277	0.56338	0.28169	0.751174	-0.375587	0.751174	-1.69014	0.0938967	-2.723	-0.28169	-3.47418	-0.657277	-4.41315	-0.751174	-6.10329	-0.938967	-6.76056	-0.938967	-7.41784	-0.84507	-9.01408	-1.03286	-9.67136	-1.12676	-10.5164	-1.12676	-11.1737	-1.12676	-11.9249	-1.31455	-12.0188	-1.40845	-11.7371	-1.59624	-12.3005	-1.12676	-12.3005	-1.03286	-12.3005	-1.03286	-12.3005
81	0	0	-0.28169	-0.0938967	-0.28169	-0.187793	0.56338	-0.657277	0.469484	-1.40845	0.187793	-1.87793	-0.469484	-2.44131	-1.40845	-3.19249	-3.09859	-4.69484	-4.22535	-5.25822	-5.07042	-5.91549	-6.29108	-7.23005	-7.13615	-7.79343	-7.60563	-8.35681	-8.16901	-8.73239	-9.29577	-9.29577	-9.57746	-9.57746	-9.76526	-9.76526	-9.57746	-9.85915	-9.76526	-10.0469	-9.29577	-10.4225	-8.92019	-10.2347	-6.94836	-8.82629	-5.7277	-7.98122	-4.50704
82	0	0	0.56338	-0.375587	1.40845	-0.657277	1.03286	-0.56338	-0.187793	-0.56338	-1.40845	-0.751174	-3.66197	-1.40845	-4.88263	-1.59624	-6.00939	-1.69014	-7.32394	-1.78404	-8.35681	-1.78404	-10.1408	-2.06573	-10.892	-2.15962	-11.5493	-2.15962	-12.0188	-2.25352	-12.3944	-2.34742	-12.77	-2.44131	-12.9577	-2.723	-12.4883	-3.00469	-13.0516	-2.8169	-13.2394	-2.62911	-13.3333	-2.44131	-12.77	-1.78404	-12.3944	-1.22066	-11.0798
83	0	0	0.469484	0	0.84507	-0.187793	1.03286	-0.28169	-0.938967	-0.751174	-1.97183	-1.22066	-3.00469	-1.69014	-4.13146	-2.15962	-5.6338	-2.8169	-6.47887	-3.09859	-7.51174	-3.28638	-8.35681	-3.38028	-10.4225	-3.75587	-11.0798	-4.03756	-11.831	-4.22535	-12.77	-4.50704	-13.1455	-4.69484	-13.8028	-4.78873	-14.0845	-4.88263	-13.9906	-5.07042	-14.4601	-4.97653	-14.7418	-4.97653	-15.1174	-5.07042	-14.8357	-5.53991	-14.6479
84	0	0	0	-0.187793	-0.0938967	-0.0938967	0.469484	-0.187793	0.469484	-0.375587	0	-1.12676	-1.12676	-1.78404	-2.06573	-2.15962	-3.28638	-3.09859	-3.94366	-3.56808	-4.60094	-3.94366	-5.91549	-4.50704	-6.76056	-4.60094	-7.13615	-4.78873	-7.60563	-4.97653	-8.5446	-5.35211	-8.82629	-5.44601	-8.92019	-5.53991	-8.35681	-5.7277	-8.16901	-5.7277	-8.73239	-5.7277	-9.10798	-5.91549	-9.20188	-6.19718	-8.73239	-6.00939	-8.4507
85	0	0	0.28169	-0.28169	0.84507	-0.84507	1.87793	-1.31455	2.8169	-2.15962	1.97183	-2.53521	1.12676	-3.09859	0.187793	-3.66197	-1.69014	-4.69484	-2.44131	-5.07042	-3.09859	-5.44601	-3.94366	-5.7277	-5.25822	-6.38498	-5.8216	-6.66667	-6.19718	-6.85446	-6.85446	-7.13615	-6.94836	-7.32394	-6.76056	-7.51174	-7.51174	-7.04225	-8.6385	-6.38498	-9.29577	-6.19718	-9.48357	-5.91549	-9.48357	-5.53991	-8.16901	-4.22535	-7.23005
86	0	0	0	-0.0938967	-0.0938967	-0.0938967	-0.375587	0.28169	-1.31455	0.375587	-2.8169	0.28169	-3.75587	-0.28169	-4.78873	-0.938967	-6.29108	-1.22066	-7.60563	-2.34742	-8.5446	-2.723	-9.38967	-3.09859	-11.0798	-3.09859	-12.0188	-3.19249	-12.6761	-3.38028	-13.615	-3.38028	-14.1784	-3.47418	-13.9906	-3.94366	-13.9906	-4.03756	-14.554	-4.03756	-14.8357	-4.22535	-14.7418	-4.13146	-14.0845	-3.75587	-12.4883	-3.28638	-10.7981
87	0	0	-0.299296	0.0997653	-0.798122	0.0997653	0.199531	0	0.897887	-0.0997653	0.299296	0	-0.299296	-0.199531	-0.897887	-0.399061	-1.69601	-1.29695	-2.39437	-1.49648	-2.89319	-1.69601	-4.38967	-1.79577	-5.48709	-1.69601	-6.08568	-1.89554	-6.68427	-1.99531	-7.28286	-2.39437	-7.68192	-2.39437	-8.08099	-2.49413	-7.88146	-2.89319	-7.58216	-3.19249	-7.78169	-2.89319	-8.28052	-2.5939	-8.77934	-2.69366	-9.1784	-2.69366	-9.07864
88	0	0	-0.492958	-0.0821596	0	-0.246479	0.246479	-0.246479	-0.328638	0.246479	-1.31455	0.328638	-2.46479	0.0821596	-3.36854	-0.410798	-5.25822	-1.31455	-6.07981	-1.72535	-7.14789	-2.13615	-9.777	-2.79343	-10.27	-3.20423	-11.0915	-3.4507	-11.831	-3.69718	-12.8991	-4.2723	-13.3099	-4.51878	-13.6385	-4.76526	-13.9671	-5.01174	-13.885	-5.34038	-13.9671	-5.25822	-13.5563	-5.17606	-12.2418	-5.25822	-10.9272	-5.25822	-9.61268
89	0	0	0.469484	-0.28169	0.84507	-0.469484	0.28169	-0.187793	-1.59624	0.28169	-2.62911	0.0938967	-3.09859	-0.187793	-3.75587	-0.469484	-5.35211	-0.84507	-6.19718	-1.03286	-6.85446	-1.22066	-9.10798	-1.31455	-9.95305	-1.31455	-10.7042	-1.31455	-11.1737	-1.40845	-12.0188	-1.59624	-12.3944	-1.69014	-12.3944	-1.97183	-12.4883	-1.97183	-12.3944	-1.87793	-12.3944	-1.97183	-12.4883	-2.06573	-11.6432	-2.25352	-10.6103	-2.34742	-9.38967
90	0	0	-0.375587	-0.28169	-0.469484	-0.187793	-0.751174	-0.84507	-1.31455	-0.84507	-2.15962	-0.84507	-4.31925	-1.59624	-5.07042	-1.97183	-5.91549	-2.44131	-7.41784	-3.09859	-8.35681	-3.28638	-9.95305	-3.66197	-10.7042	-3.84977	-11.2676	-3.94366	-12.3005	-4.22535	-12.8638	-4.22535	-13.2394	-4.22535	-13.5211	-4.22535	-13.4272	-4.31925	-12.8638	-4.69484	-12.77	-4.69484	-12.77	-4.78873	-11.831	-5.7277	-11.2676	-5.7277	-10.1408
91	0	0	0.0997653	-0.0997653	0.997653	-0.498826	1.49648	-0.897887	0.199531	-1.39671	-0.399061	-1.99531	-0.997653	-2.5939	-1.99531	-2.99296	-3.69131	-3.99061	-4.68897	-4.48944	-5.68662	-4.8885	-7.68192	-5.68662	-8.48005	-6.08568	-9.07864	-6.48474	-9.67723	-6.78404	-11.473	-7.28286	-12.1714	-7.38263	-12.77	-7.38263	-13.6678	-7.28286	-14.0669	-7.28286	-14.2664	-7.28286	-14.3662	-7.38263	-13.7676	-7.28286	-13.2688	-6.68427	-12.4707
92	0	0	-0.610329	0.0762911	-1.06808	0.228873	-0.991784	0.0762911	-1.22066	0.534038	-1.52582	0.534038	-2.36502	0.381455	-3.35681	-0.0762911	-4.04343	-0.68662	-5.56925	-1.6784	-6.25587	-2.21244	-7.40023	-2.51761	-8.16315	-2.89906	-9.07864	-3.12793	-10.1467	-3.28052	-11.2148	-3.66197	-11.9014	-3.89085	-13.1984	-4.19601	-13.6561	-4.34859	-13.885	-4.50117	-14.0376	-4.65376	-13.9613	-4.73005	-13.1984	-4.73005	-12.6643	-4.73005	-12.588
93	0	0	-0.187793	0.187793	-0.375587	0.56338	-0.657277	0.938967	-1.78404	1.03286	-3.75587	0.56338	-5.07042	0.0938967	-6.66667	-0.0938967	-8.16901	-0.28169	-10.892	-0.375587	-12.1127	-0.469484	-13.3333	-0.657277	-14.554	-0.84507	-15.493	-1.12676	-16.0563	-1.31455	-16.338	-1.50235	-16.5258	-1.59624	-15.3991	-1.97183	-15.493	-1.97183	-15.2113	-2.34742	-14.6479	-2.25352	-13.1455	-2.15962	-11.5493	-1.97183	-9.76526	-1.97183	-8.16901
94	0	0	0	-0.0997653	0.498826	-0.299296	0.698357	-0.199531	-1.09742	0.0997653	-1.99531	-0.0997653	-3.29225	-0.299296	-4.09038	-0.698357	-6.18545	-1.29695	-7.08333	-1.59624	-7.88146	-1.79577	-9.67723	-2.09507	-10.6749	-2.2946	-11.1737	-2.5939	-11.7723	-2.79343	-12.9695	-3.19249	-13.0692	-3.49178	-12.8697	-3.79108	-13.169	-4.09038	-13.4683	-4.28991	-13.5681	-4.38967	-13.4683	-4.38967	-12.3709	-4.19014	-11.3732	-3.99061	-10.5751
95	0	0	0	0.187793	-0.375587	0	-0.469484	0.28169	0.0938967	0.187793	-0.28169	0.187793	-1.40845	-0.0938967	-2.25352	-0.657277	-3.09859	-1.50235	-4.78873	-2.9108	-5.91549	-3.47418	-7.04225	-3.94366	-8.35681	-4.31925	-9.67136	-4.60094	-10.7042	-4.97653	-11.6432	-5.25822	-12.3944	-5.53991	-13.5211	-5.91549	-13.7089	-6.10329	-13.4272	-6.19718	-13.7089	-5.8216	-13.7089	-5.91549	-13.5211	-6.19718	-12.9577	-6.29108	-11.5493
96	0	0	-0.0938967	0	0.187793	-0.187793	0.56338	-0.28169	-0.187793	0	-1.12676	-0.28169	-2.25352	-0.469484	-4.03756	-1.03286	-5.07042	-1.12676	-6.38498	-1.12676	-7.60563	-1.12676	-9.01408	-1.50235	-9.67136	-1.59624	-10.5164	-1.69014	-11.9249	-1.78404	-12.4883	-1.87793	-12.3944	-2.15962	-12.2066	-2.44131	-14.1784	-2.06573	-14.2723	-2.25352	-13.615	-2.62911	-11.831	-3.00469	-10.4225	-2.8169	-9.29577	-2.53521	-7.69953
97	0	0	-0.657277	0.0938967	-1.31455	0.28169	-0.938967	0	-1.03286	-0.375587	-1.40845	-0.56338	-2.15962	-0.751174	-3.09859	-1.12676	-4.78873	-1.87793	-5.07042	-2.15962	-6.19718	-2.15962	-7.32394	-2.53521	-8.35681	-2.62911	-8.92019	-2.723	-9.29577	-2.8169	-10.5164	-3.00469	-10.7042	-3.09859	-10.892	-3.19249	-9.76526	-3.47418	-9.67136	-3.38028	-9.38967	-3.38028	-9.57746	-3.38028	-9.20188	-4.03756	-8.5446	-4.22535	-7.41784
98	0	0	-0.56338	0.0938967	-1.03286	-0.0938967	-1.03286	-0.0938967	-1.69014	0.28169	-3.19249	0.657277	-4.31925	0.657277	-5.53991	0.375587	-6.38498	0	-8.35681	-0.751174	-9.57746	-0.938967	-10.892	-1.22066	-11.9249	-1.50235	-12.6761	-1.87793	-13.4272	-2.15962	-13.9906	-2.44131	-14.6479	-2.62911	-15.0235	-2.9108	-15.6808	-3.38028	-15.8685	-3.56808	-15.6808	-3.75587	-15.6808	-3.47418	-15.5869	-3.47418	-15.1174	-3.84977	-14.6479
99	0	0	-0.0938967	0.0938967	0.375587	0	0.28169	0.187793	0.751174	-1.31455	-0.657277	-1.69014	-1.59624	-1.87793	-4.03756	-2.15962	-4.69484	-2.34742	-4.97653	-2.723	-5.91549	-3.00469	-6.76056	-3.47418	-7.51174	-3.47418	-8.35681	-3.66197	-8.6385	-3.84977	-9.95305	-3.84977	-10.3286	-3.84977	-10.7042	-3.84977	-10.5164	-3.84977	-10.892	-3.66197	-10.892	-3.66197	-10.9859	-3.47418	-10.2347	-3.19249	-9.29577	-2.723	-8.07512
100	0	0	-0.199531	0	0.997653	-0.199531	2.19484	-0.299296	1.39671	-0.698357	0.698357	-1.39671	-0.0997653	-2.09507	-1.09742	-2.79343	-2.49413	-3.89085	-3.29225	-4.19014	-4.19014	-4.48944	-5.38732	-4.68897	-5.88615	-5.48709	-6.38498	-5.68662	-7.08333	-5.78638	-7.38263	-6.08568	-7.88146	-6.48474	-8.18075	-6.38498	-8.08099	-6.28521	-8.87911	-5.68662	-10.5751	-4.98826	-11.3732	-4.8885	-11.7723	-4.78873	-11.0739	-3.59155	-10.4754
101	0	0	-0.657277	0.187793	-0.56338	0.28169	-0.56338	0.375587	-1.87793	0.187793	-3.28638	-0.187793	-4.41315	-0.84507	-5.53991	-1.22066	-6.57277	-1.50235	-7.60563	-1.78404	-8.4507	-1.97183	-9.57746	-2.25352	-10.6103	-2.44131	-11.2676	-2.53521	-12.0188	-2.723	-12.5822	-2.8169	-12.77	-2.9108	-12.1127	-3.09859	-12.3944	-2.723	-12.5822	-2.44131	-11.9249	-2.723	-10.9859	-2.8169	-9.20188	-2.723	-7.23005	-2.34742	-5.6338
[truncated: 95 more columns]

## Sheet: Aortic root motion parameters
Karwat, P., Klimonda, Z., Styczyński, G., Szmigielski, C., Litniewski, J., Aortic root movement correlation with the function of the left ventricle, Scientific Reports
patient ID	ARSD	ARDD	ARSV	ARDV
1	1.73098	1.54614	9.4823	10.1027
2	1.54527	1.52254	7.4993	10.0832
3	1.67559	1.68515	9.24829	8.80739
4	1.55331	1.4662	9.88833	9.77143
5	1.63819	1.77908	10.4797	10.4581
6	1.61023	1.9093	8.55727	8.81512
7	1.61717	1.85912	9.79466	12.5397
8	2.08326	2.3974	12.3602	18.3303
9	1.38191	1.44435	10.2651	8.63918
10	2.1172	1.68638	14.3558	9.11255
11	1.57507	1.44594	10.6698	11.4168
12	1.75692	1.7322	11.3815	11.7264
13	1.54272	1.55477	7.46622	6.87934
14	1.49811	1.68184	10.175	11.0423
15	1.70435	1.69267	9.92415	8.5288
16	1.67765	1.60233	11.3557	9.49201
17	1.40736	1.6281	9.16716	10.9027
18	1.35068	1.59641	7.99711	7.62498
19	1.74209	1.68642	7.81713	9.02663
20	1.43436	1.38129	8.1279	11.6989
21	1.5371	1.66101	7.45571	9.03511
22	1.72833	1.81621	10.7623	11.6413
23	1.55912	1.85219	8.59378	8.69024
24	1.79271	1.59209	7.58313	12.1287
25	1.50563	1.79818	10.0605	14.484
26	1.62013	1.48941	7.19744	11.0704
27	1.26736	1.29704	6.82246	7.77005
28	1.6112	1.60339	9.63117	12.6827
29	1.96332	2.07524	10.8337	16.5045
30	1.83386	2.03127	10.4509	13.0156
31	1.3295	1.50499	11.1159	9.82081
32	1.65551	1.88963	10.3458	14.2186
33	1.54975	1.56229	6.49528	10.0192
34	1.93036	1.62275	10.2991	10.561
35	1.50616	1.99982	9.00284	11.192
36	1.55715	1.36171	7.87415	8.73989
37	1.33488	1.45711	8.5719	8.56068
38	1.5207	1.69829	9.27834	10.6504
39	1.68847	1.78073	11.1159	12.4521
40	1.49262	1.76687	8.53382	8.64268
41	1.58895	1.7321	9.29759	9.98692
42	1.70042	1.58752	8.22535	8.98898
43	1.5823	1.76681	9.99985	9.78575
44	1.7726	1.83246	11.3054	10.7858
45	1.63928	1.23223	10.1164	6.72572
46	1.75203	2.1138	7.19809	11.5673
47	1.47647	1.25892	7.75588	10.5445
48	1.46466	1.56406	9.96312	12.1821
49	1.55858	1.20503	7.41611	9.32078
50	1.75839	2.00876	10.3166	12.859
51	1.53122	1.37599	5.61562	6.07201
52	1.63168	2.05303	11.8569	14.7497
53	1.38508	1.5883	7.4278	8.94158
54	1.82892	1.51817	11.1627	12.0928
55	1.63242	1.75773	8.8334	12.0172
56	1.47507	1.60882	8.52909	12.5647
57	1.58876	1.76931	6.36579	8.26418
58	1.61558	1.71433	6.6833	9.90792
59	1.39278	1.24889	7.15208	10.6762
60	1.64065	1.86826	9.59068	14.701
61	1.5766	1.27335	8.00897	9.359
62	1.69044	1.57875	7.63064	12.3939
63	1.43879	1.41905	9.16209	9.34572
64	2.28725	0.75222	11.0068	6.18667
65	1.73961	1.55278	8.96155	11.0315
66	1.26916	1.41159	7.17696	6.28867
67	1.75238	2.16734	9.8863	12.434
68	1.84396	1.78637	11.7279	11.8717
69	1.62738	1.65503	9.85891	14.3133
70	1.95006	2.19452	8.50526	10.6727
71	1.54525	1.6651	8.82352	9.8608
72	1.17257	1.23757	8.13062	6.90245
73	1.60604	1.68466	7.94295	15.4498
74	1.5551	1.94339	10.1205	12.6972
75	1.69829	1.63884	9.80278	12.9377
76	1.76311	1.41092	7.28571	8.90951
77	1.57772	1.4285	10.3413	9.37497
78	1.96103	2.197	11.4636	16.3504
79	2.02526	2.19959	9.43243	14.599
80	1.6263	1.63323	8.07603	14.3718
81	1.60035	1.61479	10.9958	11.0894
82	1.87647	1.72695	10.8681	9.4434
83	1.80137	1.89217	8.8815	11.4472
84	1.43478	1.32309	7.75489	10.8966
85	1.82504	1.35843	9.82913	7.95019
86	1.71608	1.63076	8.1439	10.729
87	1.5519	1.29519	7.61132	9.34943
88	1.73199	1.80486	11.2266	12.2559
89	1.48194	1.83498	9.3387	11.8767
90	1.50145	1.80982	10.5792	14.3422
91	1.85779	1.6734	9.52251	10.8925
92	1.60921	1.78325	7.54502	10.6002
93	1.79978	2.02419	11.5496	13.057
94	1.53709	1.48635	9.07084	7.79708
95	1.72313	1.81503	9.45158	15.9045
96	1.7051	1.5692	9.32063	10.3972
97	1.29542	1.51907	8.25236	10.7201
98	1.62754	2.02764	8.56005	11.6533
99	1.53604	1.37994	10.3258	8.90316
100	1.96725	1.62698	8.96888	10.4269
101	1.44038	1.68751	6.87822	8.63766
